# Supplementary material for: An Inducible Luminescent System to Explore Parkinson’s Disease-Associated Genes
Source: Int J Mol Sci. 2024 Aug 31;25(17):9493. doi: 10.3390/ijms25179493 (PMC11395715; doi:10.3390/ijms25179493)
Supplement: Supplementary file 1 [file ijms-25-09493-s001.zip]

Archive with 1 entries (1 files):
- ijms-3107164-supplementary.pdf
